# Supplementary material for: Improving Transungual Permeation Study Design by Increased Bovine Hoof Membrane Thickness and Subsequent Infection
Source: Pharmaceutics. 2021 Dec 6;13(12):2098. doi: 10.3390/pharmaceutics13122098 (PMC8707648; doi:10.3390/pharmaceutics13122098)
Supplement: Supplementary file 1 [file pharmaceutics-13-02098-s001.zip]

Archive with 1 entries (1 files):
- pharmaceutics-1462556-supplementary.pdf
